# Supplementary material for: A cercarial invadolysin interferes with the host immune response and facilitates infection establishment of Schistosoma mansoni
Source: PLoS Pathog. 2023 Feb 2;19(2):e1010884. doi: 10.1371/journal.ppat.1010884 (PMC9928134; doi:10.1371/journal.ppat.1010884)
Supplement: S2 Table — Average pg/ml concentrations of individually indicated cytokines treated with S. mansoni whole cercarial lysate, E/S products, LPS, recombinant SmCI-1, or recombinant SmCI-1Mut. Values are indicated for both 24 and 12 hour timepoints. Accompanied by Standard error of the mean values (SEM). n = 3. (XLSX) [file ppat.1010884.s008.xlsx]

## Sheet: Sheet1
	Cytokines	Negative - Medium Control		2µg/mL SmCI-1		2µg/mL SmCI-1Mut		WCL		WCL + 2µg/mL SmCI-1		WCL + 2µg/mL SmCl-1Mut		DCL		DCL + 2µg/mL SmCI-1		DCL + 2µg/mL SmCl-1Mut		LPS		LPS + 2µg/mL SmCI-1		LPS + 2µg/mL SmCI-1Mut		E/S Products
	(pg/ml)	Average	±SEM	Average	±SEM	Average	±SEM	Average	±SEM	Average	±SEM	Average	±SEM	Average	±SEM	Average	±SEM	Average	±SEM	Average	±SEM	Average	±SEM	Average	±SEM	Average	±SEM
	CCL2/JE/MCP-1	33.5167	3.06106	31.1467	0.754326	329.95	4.93322	477.997	63.5142	515.497	15.8898	615.327	56.9248	316.19	12.8612	478.04	77.9134	316.19	12.8612	457.31	58.4652	329.95	6.04193	418	40.2818	45.4033	6.31485
	CCL11/Eotaxin	119.1	14.0804	126.947	8.54012	131.41	4.88631	1059.57	103.82	364.603	16.9543	1137.94	173.843	1411.82	104.364	1042.12	141.155	1416.24	102.667	158.583	18.9935	131.41	5.98449	161.893	24.3713	142.3	20.6302
	CCL19/MIP-3 beta	7.44	0.735391	7.01	0.792058	13.2667	0.270856	11.88	1.01772	17.6267	1.43469	14.65	0.79877	23.4033	3.1342	11.7226	1.22896	23.5672	3.19245	21.42	1.35724	13.2667	0.331729	12.8433	0.149481	9.61	1.606
	CCL20/MIP-3 alpha	11.9033	0.986828	12.4833	0.892616	35.0833	4.75736	13.99	1.47087	17.9467	1.88768	15.5167	2.19212	16.55	1.92516	13.7461	1.73453	16.5936	1.88596	43.3633	4.84619	35.0833	5.82655	41.7333	4.96771	9.64667	0.298124
	CCL3/MIP-1 alpha	21.62	1.82582	26.5567	2.40588	625.65	46.2219	585.343	41.5225	848.91	55.4433	641.7	68.8281	382.71	10.2733	584.703	57.664	383.94	9.50188	626.84	58.6096	625.65	56.61	409.53	63.3676	36.23	3.6652
	CCL4/MIP-1 beta	116.28	11.5129	145.353	14.3276	233.983	24.7389	184.757	9.70615	239.527	20.171	195.363	16.7952	116.43	7.26526	181.017	11.4918	116.772	6.93925	233.983	29.1284	233.983	30.2989	190.577	20.5366	242.793	29.8808
	CCL5/RANTES	2257	116.849	2893.54	230.401	11811.3	744.693	14783	461.46	15284.6	1470.31	16110.5	899.915	13961.8	1519.29	14841.9	694.535	14101.4	1534.48	11932.6	513.842	11811.3	912.058	7938.87	546.379	3387.45	276.736
	CXCL1/GRO alpha	187.443	13.701	205.323	24.2467	449.067	23.3357	380.1	17.8033	614.9	57.453	441.357	38.4814	333.18	17.3865	377.447	20.66	334.255	17.0883	514.843	63.0735	449.067	28.5803	481.6	58.2883	274.497	41.2835
	CXCL10/IP-10	269.127	6.32611	272.467	5.16751	836.56	53.7143	1296.86	106.499	1724.06	158.987	1378.39	101.522	1342.09	121.68	1274.74	127.627	1346.28	120.284	1076.3	132.462	836.56	65.7863	876.067	97.2701	478.67	67.887
	CXCL2/MIP-2	566.367	23.5412	699.83	66.6525	1715.92	169.172	1001.79	67.182	948.47	33.0968	1257.42	74.6101	744.603	37.2417	999.556	89.7358	746.914	35.682	1765.45	192.566	1715.92	207.193	1221.91	125.678	1140.21	134.902
	G-CSF	87.4733	2.93375	109.147	13.9987	364.547	46.0048	72.1567	3.37831	89.25	10.9378	78.8167	3.90313	240.607	16.5684	71.6483	3.88489	242.13	16.0989	353.697	13.3374	364.547	56.3442	291.94	47.8769	58.07	4.85427
	GM-CSF	173.393	12.9445	150.34	7.87545	252.8	30.9365	114.657	10.5674	114.083	4.44863	130.153	12.7117	96.05	5.58607	115.088	13.292	96.7264	5.9175	1315.62	147.338	189.467	29.4038	346.33	38.0843	228.967	19.2734
	IFN-alpha	7.12667	0.678844	8.32	0.821016	11.9233	1.06942	14.68	1.32927	20.08	0.414916	17.5367	0.728522	12.2833	2.18747	14.3037	1.66489	12.4062	2.20934	15.9333	1.55705	11.9233	1.30976	10.3733	0.58919	13.8533	1.90172
	IFN-beta	3.11	0.196016	3.47667	0.256919	3.97	0.3333	5.8	0.69814	8.48667	1.08501	5.92	0.457092	16.42	1.3947	5.8174	0.926205	16.5207	1.34868	5.07667	0.384895	3.97	0.408207	3.08333	0.192209	3.68667	0.108985
	IFN-gamma	148.247	18.2777	119.093	5.45442	168.077	21.4269	213.047	21.0903	238.097	33.5606	246.993	11.9617	364.087	21.5461	146.102	26.4777	366.385	20.5624	205.323	2.08184	168.077	26.2424	193.253	9.25204	150.447	25.4824
	IL-1 alpha/IL-1F1	12.1867	0.142075	15.1267	1.24998	134.517	2.70953	54.4767	5.20392	77.0433	8.53053	54.12	3.81686	56.53	3.50728	53.3221	5.94122	56.53	3.50728	259.117	34.7234	134.517	3.31849	215.49	25.7198	24.43	2.50578
	IL-1 beta/IL-1F2	119.3	10.9769	116.123	2.60303	515.9	33.9164	354.79	19.7675	104.477	4.13095	394.427	58.7076	428.997	11.0747	354.453	21.9237	430.49	12.381	1107.34	144.478	515.9	41.539	828.74	85.0071	366.96	46.4435
	IL-10	54.1067	4.14564	302.917	32.2327	697.143	38.7319	780.14	2.32406	1252.75	163.839	794.237	50.602	168.173	22.6535	767.114	8.85661	169.424	23.2504	255.213	21.6968	697.143	47.4367	423.143	45.769	876.863	31.6122
	IL-12 p70	17.9533	1.45254	21.7767	1.72563	25.2667	1.79714	180.433	16.1611	76.5333	6.35536	189.433	12.3897	448.967	47.7332	175.964	18.0293	450.574	48.3137	23.51	2.47904	25.2667	2.20104	23.8033	2.38407	16.8067	0.320953
	IL-13	18.88	2.25581	23.1467	1.70109	30.4533	2.28419	62.04	4.00613	86.9433	7.6458	71.0333	7.64357	61.45	8.91202	62.5836	4.48003	61.691	9.0609	32.7567	4.08745	30.4533	2.79755	24.6433	1.95477	25.7567	2.99809
	IL-15	31.8933	2.44338	35.18	3.31128	233.703	28.9461	203.967	12.0438	274.073	7.08045	258.993	14.5663	216.927	15.9998	204.739	15.4766	218.408	16.4	252.957	34.6106	233.703	35.4516	193.727	17.8309	48.3867	6.08085
	IL-17/IL-17A	136.907	9.84933	212.797	12.2606	258.007	27.8031	252.883	9.33642	296.947	21.6153	245.73	7.56508	203.813	24.0286	253.49	8.87405	205.024	23.5044	220.997	23.8169	258.007	34.0517	181.063	19.9679	180.683	10.0703
	IL-17E/IL-25	85.0567	8.25035	97.4567	7.82278	342.357	31.5562	83.2733	5.15712	92.81	3.8457	92.5767	9.44361	61	7.34978	82.2509	6.9851	61.4492	7.56336	445.473	45.8478	342.357	38.6482	340.473	42.161	106.277	9.72462
	IL-1ra/IL-1F3	237.81	20.9705	414.55	9.73889	6100.45	594.364	4007.6	78.2262	6520.34	512.593	4945.2	192.998	3964.06	148.781	3992.92	83.0092	3964.06	148.781	3938.75	72.5412	6100.45	727.944	4833.89	623.003	268.21	4.66906
	IL-2	32.26	3.98389	35.33	2.91244	295.66	28.0761	49.09	4.61367	44.66	0.724293	54.32	3.24888	49.19	6.29363	48.8589	6.03503	49.3934	6.48535	330.637	24.8797	295.66	34.3861	366.153	50.3435	44.4933	4.55278
	IL-3	30.1433	3.93229	34.7967	2.98881	113.29	9.51149	36.34	3.79405	44.73	1.89604	34.5033	1.80533	31.8933	5.11847	35.6034	4.49049	31.9828	5.0749	83.71	2.37563	113.29	11.6492	87.3033	10.4299	49.2867	5.50965
	IL-33	19.7867	2.43161	25.7	2.19209	21.5333	0.944226	20.9433	2.2551	19.72	0.250377	21.9667	2.11056	39.6033	8.71603	20.7343	2.7398	39.7868	8.87877	27.84	1.98812	21.5333	1.15644	22.58	1.14544	37.7967	3.58185
	IL-4	15.7633	1.47501	17.87	1.88823	48.2833	4.66364	277.377	20.8235	407.45	19.4352	296.117	19.3894	302.773	7.87743	278.78	23.0829	302.773	7.87743	40.8633	1.85167	48.2833	5.71177	42.97	4.0646	33.26	4.29308
	IL-5	17.7933	1.29358	24.7267	2.69585	125.947	5.0765	330.317	37.2862	82.98	7.76235	331.7	24.3648	467.253	24.6458	322.32	43.5118	467.253	24.6458	138.503	11.8316	125.947	6.21742	134.52	14.5763	37.1467	2.82159
	IL-6	47.3833	4.95523	50.65	4.64552	2241.98	81.8449	1845.15	122.472	2186.43	77.0038	1619.37	49.7622	1476.78	66.4833	1783.64	145.568	1476.78	66.4833	3523.88	431.096	2241.98	100.239	3116.62	381.455	183.203	10.6025
	IL-7	21.2233	1.87857	22.6033	1.43361	91.86	10.0799	24.9367	2.62262	32.1367	1.57362	29.4	0.900722	45.24	6.7002	24.9679	3.35573	45.5011	6.59424	89.0733	10.9456	91.86	12.3454	64.7967	6.59617	30.1733	0.690081
	IL-8/CXCL8	68.2267	6.54152	76.34	8.32012	1616.78	236.083	82.4833	2.67898	104.323	7.20122	93.8467	11.2528	86.8	8.49859	80.5491	3.18368	86.8	8.49859	1663.07	201.154	1616.78	289.142	1282.32	53.7563	95.45	5.34072
	TGF-alpha	243.99	24.2096	275.96	21.8759	208.767	14.5618	218.977	22.4314	272.507	46.7959	278.4	13.7861	171.58	11.584	217.895	28.6586	171.58	11.584	254.08	24.6955	208.767	17.8344	150.873	8.79659	289.563	34.0477
	TNF-alpha	175.13	10.2791	178.93	5.67291	4835.59	471.002	1002.35	95.5773	741.8	49.0308	1126.12	109.694	1674.21	100.006	810.287	96.189	1680.31	104.848	14648.4	1878.84	4835.59	576.857	10175.9	687.744	500.853	58.9661
	TRAIL/TNFSF10	76.6567	9.42469	91.0633	5.04994	82.3633	4.62743	127.573	12.3883	104.5	2.04383	154.377	6.79433	124.757	14.7227	124.89	12.8601	125.638	15.0597	114.91	11.4237	82.3633	5.66742	83.6433	2.11597	83.1767	9.78967
	VEGF	269.78	16.2947	341.833	26.7832	1784.54	150.466	2448.65	177.776	3696.28	374.9	2744.05	357.689	2051.77	77.7593	2443.68	189.038	2051.77	77.7593	2113.35	192.421	1784.54	184.283	2057.34	185.195	496.14	27.5874
	TGF-beta 1	1289.54	54.9251	1325.58	123.895	3216.76	288.124	1506.28	148.049	1831.75	65.1022	1639.99	66.3953	1064.92	81.8371	1330.4	43.3963	1072.04	82.8637	3799.11	405.513	3216.76	352.878	2645.55	252.31	1797.79	191.991
	TGF-beta 2	554.437	37.3094	688.733	60.6563	706.97	15.4665	681.743	11.1866	640.92	30.703	704.477	39.1091	222.873	31.1757	686.351	15.4283	223.545	30.9506	934.863	127.95	706.97	18.9426	988.257	174.991	923.42	26.0276
